# Supplementary material for: Unveiling the developmental dynamics and functional role of Odorant Receptor Co-receptor (Orco) in Aedes albopictus: A novel mechanism for regulating odorant receptor expression
Source: PLoS Negl Trop Dis. 2025 Nov 26;19(11):e0013753. doi: 10.1371/journal.pntd.0013753 (PMC12680343; doi:10.1371/journal.pntd.0013753)
Supplement: S2 Table — (XLSX) [file pntd.0013753.s004.xlsx]

## Sheet: Sheet1
Wildtype					AalbOrcoDsRed/DsRed
Number of eggs laid	Number of hatched larvae	Hatching rate(%)			Number of eggs laid	Number of hatched larvae	Hatching rate(%)
88	79	89.7727			69	31	44.9275
81	76	93.8272			84	42	50
91	82	90.1099			46	21	45.6522
60	45	75			34	19	55.8824
86	77	89.5349			76	46	60.5263
85	68	80			68	40	58.8235
69	60	86.9565			83	51	61.4458
81	73	90.1235			66	34	51.5152
99	90	90.9091			45	23	51.1111
122	113	92.623			50	30	60
97	88	90.7216			35	21	60
57	49	85.9649			52	24	46.1538
83	77	92.7711			53	31	58.4906
65	54	83.0769			26	15	57.6923
78	67	85.8974			55	22	40
88	75	85.2273			64	33	51.5625
90	78	86.6667			43	22	51.1628
85	69	81.1765			67	37	55.2239
83	74	89.1566			58	45	77.5862
91	83	91.2088			39	30	76.9231
116	107	92.2414			51	27	52.9412
92	84	91.3043			73	38	52.0548
106	90	84.9057			63	30	47.619
110	87	79.0909			57	31	54.386
