# Supplementary material for: Unveiling the developmental dynamics and functional role of Odorant Receptor Co-receptor (Orco) in Aedes albopictus: A novel mechanism for regulating odorant receptor expression
Source: PLoS Negl Trop Dis. 2025 Nov 26;19(11):e0013753. doi: 10.1371/journal.pntd.0013753 (PMC12680343; doi:10.1371/journal.pntd.0013753)
Supplement: S3 Table — (XLSX) [file pntd.0013753.s005.xlsx]

## Sheet: Sheet1
Antennal expression in FPKM of the Or genes in WT and OrcoDsRed/DsRed mosquitoes									Antennal expression in FPKM of the Ir genes in WT and OrcoDsRed/DsRed mosquitoes
gene name	gene ID	FKPM of Wildtype			FKPM of AalbOrcoDsRed/DsRed				gene name	gene ID	FKPM of Wildtype			FKPM of AalbOrcoDsRed/DsRed
OR56a	LOC115260604	70.4396	60.4339	53.3287	4.8329	4.28087	5.2674		IR25a	LOC109411951	204.698	200.586	209.871	177.197	213.769	174.552
OR84	LOC109399349	35.1412	32.6852	30.7912	5.32956	6	6.84736		IR8a	LOC109405078	32.622	26.742	29.447	37.4514	33.1201	34.1749
OR4	LOC109400239	24.3268	22.4377	23.8741	11.5869	11.6298	11.1874		IR75a	LOC109417342	20.7429	21.1201	21.786	22.3206	24.3052	20.8357
OR43a	LOC109419901	23.6659	24.3359	20.3903	7.09058	7.10653	7.38504		IR76b	LOC109419514	18.582	13.4448	14.1748	17.046	17.9213	17.9072
OR111	LOC134291815	30.4751	20.6775	24.3963	5.73549	4.3035	3.92764		IR75c	LOC109419634	19.9927	18.2797	17.2795	15.4447	12.2588	13.5339
OR39	LOC109411373	17.582	18.8846	14.5109	12.3991	12.4439	10.5772		IR75b	LOC109410571	11.198	15.0298	10.7912	16.3949	16.7611	14.9154
OR115	LOC134291832	5.10608	1.73626	2.76952	24.9114	26.6338	22.8884		IR31a	LOC115258786	7.42967	6.22963	6.31933	10.9874	9.49801	14.6237
OR71a	LOC109416399	13.3423	7.55418	12.4818	12.2681	11.8533	14.0635		IR1	LOC134291511	5.35778	4.2424	5.90885	5.73808	5.36144	6.39859
OR85b	LOC109402010	6.34634	8.43065	5.01058	16.7279	14.9466	17.896		IR64a	LOC109397949	4.25008	4.40839	5.08758	4.76123	5.38034	4.06267
OR2	LOC109416825	18.6026	14.795	15.4717	5.48916	4.95562	5.68843		IR93a	LOC109408816	6.50036	6.41637	5.95541	2.46364	2.40628	3.62108
OR6	LOC109414274	19.4818	16.3288	21.5924	1.95962	1.65149	1.03777		IR40a	LOC109402376	1.22527	1.1913	1.04295	0.785935	0.895817	0.456853
OR132	LOC109423359	20.8725	17.826	17.7641	1.27132	1.08492	0.759606		IR21a	LOC115258559	0.978503	1.41284	0.969049	0.511768	0.07885	0.894671
OR13a	LOC109411170	16.2858	17.3837	23.0463	0.642031	0.729368	1.25395
OR10	LOC109411788	18.3674	12.3199	19.4902	2.77617	3.09372	2.38993		Antennal expression in FPKM of the Gr genes in WT and OrcoDsRed/DsRed mosquitoes
OR50	LOC109430000	11.0153	7.10093	7.87496	9.19435	9.52008	11.9862		gene name	gene ID	FKPM of Wildtype			FKPM of AalbOrcoDsRed/DsRed
OR43	LOC115266245	17.8526	14.6141	15.9881	1.40422	1.09843	1.35814		GR64b	LOC109416051	0.099676	0	0	1.27376	1.45205	0.749186
OR52	LOC109402125	19.4056	18.4385	14.2792	0	0	0		GR33a	LOC109427062	0.454328	0.152835	0.954533	1.54051	1.26569	1.90909
OR49b	LOC109404361	15.7579	13.3752	11.7329	4.98583	2.20707	2.62888		GR80	LOC109416180	1.61173	1.18326	1.41111	1.31083	1.27826	1.97269
OR23	LOC109422411	13.3026	9.89511	10.2193	5.3512	4.93762	6.7704		GR39a	LOC109397940	0.277136	0.239841	0.122592	0.266249	0.210451	0.123333
OR41	LOC109418739	13.7258	14.5416	8.91343	3.66941	4.02955	2.90238		GR28b	LOC109622003	1.49802	3.21528	1.91427	2.91937	1.89004	2.29161
OR7a	LOC109433291	17.2812	12.3241	16.42	0.289601	0.140022	0
OR122	LOC109417564	13.8662	14.0675	10.2221	3.1697	1.44985	1.96876
OR82a	LOC109423828	11.0843	11.2865	11.1672	3.60532	3.22689	3.89146
OR60	LOC109414782	9.95663	9.29879	8.34699	5.93316	4.63711	6.03626
OR92a	LOC109623406	13.9038	10.2323	10.6626	3.43627	2.58341	3.34852
OR30a	LOC109418186	9.67124	4.66505	7.32891	6.91569	7.09343	7.34922
OR70	LOC109418214	9.44496	8.36891	7.97106	5.1858	4.98092	5.0861
OR20	LOC115256995	14.1886	10.2715	10.91	1.8749	2.25491	1.46972
OR13	LOC109426099	12.496	12.0607	12.3436	1.39123	1.77752	0.830559
OR63a	LOC109429627	13.9254	10.8264	11.0736	0.066615	0.198972	0.043405
OR64	LOC134288941	10.6008	7.34065	10.0538	2.15254	2.81425	2.85313
OR45	LOC109419311	11.2271	9.82497	9.1978	1.19499	1.35152	1.17318
OR15	LOC109424203	5.3763	2.82477	4.78202	6.02855	4.83781	5.64679
OR117	LOC134285097	9.47897	7.95733	8.00545	0.909761	1.10822	1.61222
OR79	LOC109412271	7.90477	8.88893	7.80728	1.51822	1.62157	1.1243
OR33a	LOC134286592	9.45275	8.8946	8.44502	0.425606	0.21291	0.481322
OR24	LOC109399953	8.02476	9.55622	6.24843	0.91148	1.29181	0.263212
OR47	LOC115263405	5.63981	4.75594	4.33197	3.63655	3.96691	3.62951
OR59	LOC109429529	9.02662	6.50745	6.8476	0.234967	0	0
OR83c	LOC134291529	5.39809	5.42701	3.86511	2.35605	2.59741	2.7213
OR73	LOC109409193	7.06952	6.0152	7.51133	0	0	0
OR62	LOC134291581	7.1429	7.19431	5.45568	0.070852	0	0.080176
OR123	LOC134292258	5.13539	6.05863	5.75845	0.188272	0.186271	0.48724
OR46	LOC109412473	6.75432	5.60107	4.49937	0.249106	0.187621	0.16876
OR67c	LOC109430008	3.32779	3.81231	1.6119	2.6686	2.87151	1.25646
OR77	LOC134285538	5.37549	3.90657	3.93002	0.711581	1.1992	0.327482
OR36	LOC109426304	4.13776	5.47156	4.82608	0.172185	0.417213	0
OR94a	LOC115265212	5.15874	3.87138	5.00659	0.559466	0.104054	0.066722
OR2a	LOC109399258	2.89072	4.74157	3.13408	1.25084	1.12987	0.980919
OR124	LOC109621528	2.90187	4.28319	3.91272	0.926911	0.706852	1.1997
OR149	LOC109411343	2.21009	3.05183	2.45547	2.00869	1.92862	1.68041
OR125	LOC109423985	5.9614	1.85373	4.51593	0	0	0
OR150	LOC134288913	4.55398	4.32655	3.30113	0	0	0
OR67	LOC109419306	2.4462	1.5248	3.46244	1.60229	1.23511	1.56888
OR31a	LOC109418136	5.3478	2.23202	3.55213	0.347032	0.343656	0
OR27	LOC109621914	3.56216	2.97046	2.64849	0.632369	0.687033	0.276523
OR22c	LOC109399842	2.27403	2.84077	2.8803	0.807374	0.813868	1.12231
OR76	LOC115259618	2.86834	2.45103	2.41444	0.704059	1.20608	0.389673
OR32	LOC115263419	1.09938	1.97655	0.570297	2.32189	2.19022	1.79996
OR126	LOC115270911	2.64436	3.70507	1.52637	0.540638	0.682038	0.682968
OR127	LOC109415759	2.84588	3.54198	3.34325	0	0	0
OR71b	LOC109433326	2.04685	3.41916	4.22665	0	0	0
OR151	LOC134292148	2.77905	1.77377	3.26126	0.305044	0.529329	0.517822
OR116	LOC109406415	2.35353	2.66705	2.36434	0.607983	0.369858	0.769081
OR71	LOC109622646	2.75562	2.2307	2.42739	0.468088	0.920034	0.232536
OR22	LOC109397072	2.79954	2.69387	2.18153	0.167982	0.145361	0.099367
OR116a	LOC134287346	2.84723	1.82572	2.3016	0.236559	0.160735	0.047882
OR75	LOC134285539	1.49107	2.10424	1.71601	0.24813	0.986688	0.059825
OR152	LOC134284249	1.72519	2.68456	0.884642	0.08163	0.14433	0.856672
OR128	LOC109417629	1.41032	1.15453	0.777024	0.9765	0.989719	0.687398
OR153	LOC109423983	2.90591	1.20988	1.73727	0	0	0
OR67a	LOC134289901	1.37535	0.449529	1.61838	1.07356	0.791705	0.379899
OR154	LOC134291818	1.28375	1.1869	1.07879	0.026628	0	0
OR129	LOC115263541	2.13654	0.623307	0.805487	0	0	0
OR106	LOC109399322	0.750799	1.5059	1.04982	0.032693	0	0.006364
OR67d	LOC134288579	0.567436	0.397567	0.577418	0	0	0
ORCO	LOC109433389	2155.01	2143.67	2141.66	57.1932	60.7847	55.7857
