# Supplementary material for: Unveiling the developmental dynamics and functional role of Odorant Receptor Co-receptor (Orco) in Aedes albopictus: A novel mechanism for regulating odorant receptor expression
Source: PLoS Negl Trop Dis. 2025 Nov 26;19(11):e0013753. doi: 10.1371/journal.pntd.0013753 (PMC12680343; doi:10.1371/journal.pntd.0013753)
Supplement: S4 Table — (XLSX) [file pntd.0013753.s006.xlsx]

## Sheet: Sheet1
Normalized EAG responses of Wildtype and AalbOrcoDsRed/DsRed Ae. albopictus
	AalbOrcoDsRed/DsRed		Wildtype
Compounds	Mean	SEM	Mean	SEM
Paraffin oil	0.21	±0.02	0.28	±0.03
1-butanol	0.10*	±0.03	0.56	±0.06
1-heptanol	-0.19*	±0.03	0.37	±0.07
1-hepten-3-ol	0.49	±0.08	0.48	±0.09
1-hexanol	-0.09*	±0.03	0.91	±0.08
1-octanol	0.55	±0.05	0.72	±0.07
1-octen-3-ol	-0.14*	±0.03	0.97	±0.13
1-penten-3-ol	-0.12*	±0.02	0.47	±0.12
2-ethyl-1-hexanol	-0.13*	±0.02	0.6	±0.08
3-methyl-1-butanol	0.08	±0.03	0.24	±0.10
4-methylcyclohexanol	0.11*	±0.02	0.73	±0.09
E-2-hexenol	-0.13*	±0.03	0.44	±0.06
Geraniol	-0.18*	±0.03	0.8	±0.09
phenethyl alcohol	-0.16*	±0.03	0.56	±0.07
trans-2-octen-1-ol	-0.11*	±0.02	0.35	±0.10
benzaldehyde	1.06	±0.12	1.09	±0.12
butanal	0.21*	±0.02	0.71	±0.05
citral	0.55	±0.05	0.5	±0.05
citronellal	0.05*	±0.05	0.81	±0.11
decanal	0.00*	±0.03	0.74	±0.10
heptanal	0.57*	±0.02	0.33	±0.06
hexanal	-0.15*	±0.03	0.55	±0.11
nonanal	-0.09*	±0.03	0.13	±0.05
octanal	0.19*	±0.04	0.66	±0.06
pentanal	0.28*	±0.05	0.59	±0.07
isobutanal	0.38*	±0.04	0.79	±0.06
phenylacetaldehyde	0.85	±0.08	0.75	±0.09
propional	0.12*	±0.04	0.76	±0.08
(-)-Menthone	0.16*	±0.03	0.94	±0.05
2-decanone	-0.13*	±0.02	0.75	±0.11
2-heptanone	-0.18*	±0.03	0.58	±0.06
2-hexanone	0.10*	±0.02	0.95	±0.06
2-nonanone	-0.01*	±0.04	0.81	±0.06
3-octanone	-0.05*	±0.03	0.73	±0.04
6-methyl-5-hepten-2-one	0.00*	±0.02	0.31	±0.07
acetophenone	-0.08*	±0.03	0.65	±0.05
cyclohexanone	-0.03*	±0.02	0.6	±0.04
Geranyl acetone	0.12*	±0.03	0.47	±0.17
amyl-acetate	0.07*	±0.01	0.62	±0.05
ethyl benzoate	-0.14*	±0.02	0.23	±0.01
methyl hexanoate	0.03*	±0.01	0.51	±0.05
valeric acid	0.63	±0.08	0.31	±0.07
Hexanoic acid	0.44	±0.06	0.33	±0.08
butanoic-acid	0.84	±0.09	0.84	±0.15
4-methylthiazole	0.19*	±0.03	0.42	±0.04
2-acetylthiazole	-0.19*	±0.03	0.5	±0.08
2-picoline	-0.01*	±0.02	0.41	±0.06
2-acetylthiophene	-0.18*	±0.03	0.63	±0.06
ethyl benzene	-0.02*	±0.02	0.29	±0.05
DMSO	0.18	±0.02	0.24	±0.01
skatole	-0.08*	±0.05	0.18	±0.03
indole	-0.06*	±0.02	0.24	±0.02
Mann-Whitney U test was applied for statistical analyses; significant differences indicated by p<0.05 (*)
