# Supplementary material for: Unveiling the developmental dynamics and functional role of Odorant Receptor Co-receptor (Orco) in Aedes albopictus: A novel mechanism for regulating odorant receptor expression
Source: PLoS Negl Trop Dis. 2025 Nov 26;19(11):e0013753. doi: 10.1371/journal.pntd.0013753 (PMC12680343; doi:10.1371/journal.pntd.0013753)
Supplement: S5 Table — (XLSX) [file pntd.0013753.s007.xlsx]

## Sheet: Sheet1
Wildtype
Compounds	LST-1	LST-2	SST-1	SST-2	SST-3	SST-4	SST-5	SST-6	SST-7	SST-8	SST-9	SST-10	SST-11	SST-12	SBTI-1	SBTI-2	SBTI-3	SBTI-4	SBTI-5	SBTI-6	SBTI-7	SBTI-8	SBTI-9	SBTI-10	SBTI-11	SBTI-12	SBTI-13	SBTII-1	SBTII-2	SBTII-3
limonene	0	1	59	-7	1	8	55	6	5	1	5	9	-1	12	-3	19	29	0	6	2	-6	-3	-1	3	2	-9	0	-3	-6	10
Geranyl acetate	0	-3	12	3	7	1	11	5	5	7	15	9	1	-9	-3	-1	-6	-4	15	0	-2	6	4	9	-2	15	-5	1	-9	13
(+)-fenchone	-5	-15	37	4	-6	1	-1	99	56	5	27	1	-4	103	1	-2	-4	46	50	29	-2	46	50	34	54	36	-1	3	-29	19
Camphor	1	-13	0	8	-4	-1	-42	57	109	7	89	-7	-4	82	-1	-3	-11	37	50	0	-10	42	51	40	38	35	0	-2	-54	43
2-heptanone	1	-3	7	-4	-1	-1	-11	47	16	5	9	14	-2	15	-1	0	-6	6	0	2	-2	-3	5	4	11	-3	6	-6	0	6
2-pentanone	-3	-5	19	-1	-3	4	27	23	6	6	4	-10	3	18	-1	6	7	0	-2	-8	-6	0	-1	4	7	4	-3	27	24	5
2-hexanone	-2	8	-4	-8	1	1	25	52	12	11	0	2	3	16	-1	3	3	5	1	-7	-8	-1	0	0	5	-2	-8	17	2	6
benzaldehyde	2	9	89	-7	1	5	64	19	23	45	9	5	5	11	-2	39	34	6	5	7	16	0	0	3	3	0	3	31	25	-9
acetophenone	-1	-7	20	0	-4	11	13	86	54	44	18	8	40	50	-1	22	25	-4	2	18	36	0	7	2	4	-9	0	29	128	6
2-methylphenol	0	-3	92	-3	-1	2	84	18	9	32	10	-6	3	14	-1	33	33	1	6	-10	2	-1	-1	3	-1	-3	-12	59	-16	0
ethyl benzene	4	-2	18	-1	2	0	-8	0	8	11	-2	1	-5	5	-2	6	3	4	3	-11	1	0	12	-2	3	6	-4	0	18	3
styrene	0	-2	29	-7	-2	1	7	7	1	12	11	-2	6	7	-1	7	2	0	12	3	21	-2	-2	0	2	-8	-10	18	5	3
2,6-dimethylpyrazine	2	-15	97	13	-8	19	73	51	37	52	27	17	17	95	-2	30	37	3	-2	-5	4	3	-1	-3	1	-7	-5	-4	6	-15
2-acetylthiazole	-1	-4	16	-11	-8	3	15	37	20	18	11	13	14	33	0	7	12	-1	5	25	14	1	1	-1	3	-5	1	5	81	1
4,5-dimethylthiazole	0	3	108	-15	-7	23	78	26	7	60	24	-1	-16	99	-1	42	40	-1	-2	-21	4	1	4	-2	-6	-11	4	5	87	-13
1-butanol	0	9	85	-1	-1	22	32	13	6	42	-2	-9	4	8	-1	36	33	0	-1	5	4	2	5	7	1	-5	-13	-3	-16	3
1-pentanol	6	-2	100	-3	3	24	44	30	21	59	9	-1	-4	4	-1	44	45	3	6	-21	8	1	7	3	4	1	2	-4	82	0
1-hexanol	1	4	67	-4	-1	14	26	49	32	34	12	28	-9	22	-1	19	20	3	-3	13	10	0	1	1	4	-10	1	-6	83	8
1-hexen-3-ol	3	-1	31	-3	3	13	9	24	22	13	13	12	-5	7	1	12	7	1	4	18	1	2	1	-1	4	-1	-4	-3	-9	7
1-octen-3-ol	-1	-7	-4	-7	-7	-3	-8	75	42	5	17	61	2	19	-3	-3	-10	-2	0	2	10	-1	0	3	1	-4	-5	-5	58	10
methyl acetate	0	-1	24	-3	-1	2	9	0	3	7	-10	-5	1	1	-1	7	0	-1	0	0	0	5	3	3	10	-2	-6	2	8	12
butyl acetate	0	-8	6	-1	-3	-1	-9	17	7	5	7	9	1	8	1	0	-11	-2	3	5	2	-3	3	6	0	-3	-15	-2	-25	5
methyl butylate	-1	13	40	-16	-2	12	37	-7	3	6	3	1	-5	6	-1	15	9	0	-4	8	-6	2	3	-1	1	-3	0	-2	-15	12
ethyl-hexanoate	1	-4	13	-2	3	-1	-6	17	20	6	27	33	-6	40	-1	3	-6	2	-2	-2	4	-2	-6	4	-1	-2	-12	-1	-17	3
butanal	-2	-5	25	9	-1	18	15	-15	-1	21	1	2	-7	-2	-1	20	1	0	7	1	-3	-2	-1	12	-2	-7	-8	-5	-20	4
pentanal	0	-11	-1	-2	-1	15	14	-5	1	23	4	-4	-8	2	-1	17	2	2	5	11	0	0	0	7	1	-5	-11	-5	-8	-2
hexanal	-3	-6	-7	0	1	8	5	3	8	19	14	-3	-6	7	-1	2	-5	2	4	6	1	-1	5	-2	1	-4	-5	-3	24	37
heptanal	-5	3	24	27	3	11	40	-3	9	18	10	20	1	7	-1	12	11	0	8	-6	0	-3	0	2	1	-6	-2	-4	119	81
octanal	-4	6	3	14	4	5	-9	-5	5	4	19	20	0	-38	-3	3	-4	2	6	-3	4	0	-1	1	1	-6	-6	-3	2	77
nonanal	2	2	10	12	3	2	17	35	37	5	38	35	-2	12	-2	4	-1	1	7	4	11	-3	2	2	4	-3	-11	-3	-37	8
decanal	2	-5	13	1	1	3	4	-6	14	8	27	14	-1	-7	-1	5	2	2	-6	-2	6	2	-1	-1	-4	-1	-12	-3	-22	33
butanoic-acid	0	0	33	-4	-1	24	19	-18	0	33	-6	-2	-8	3	-3	31	10	-1	-5	-3	-2	-1	-7	1	2	-3	-3	-2	-24	18
hexanoic-acid	-3	3	37	4	-10	10	17	6	10	15	17	-6	-2	3	-1	6	3	1	-2	-2	9	-4	1	1	0	-3	-7	-3	-34	18
Valeric acid	0	-4	8	1	2	22	40	-10	-2	28	5	2	-1	3	-1	35	32	3	-2	-7	-3	1	5	1	1	-2	-4	-2	-25	7
AalbOrcoDsRed/DsRed
Compounds	LST-1	LST-2	SST-1	SST-2	SST-3	SST-4	SST-5	SST-6	SST-7	SST-8	SST-9	SST-10	SST-11	SBTI-1	SBTI-2	SBTI-3	SBTI-4	SBTI-5	SBTI-6	SBTI-7	SBTI-8	SBTII-1	SBTII-2	SBTII-3	SBTII-4
blank	0	0	0	-3	10	7	-1	8	14	2	0	0	0	0	0	0	0	1	-1	-1	1	0	0	4	-1
oil	0	0	0	0	0	2	1	4	3	0	0	0	0	-5	0	3	-4	0	3	-3	0	13	-6	-11	-2
dmso	0	0	0	0	0	-3	1	7	-15	0	0	0	0	-2	0	0	2	0	-1	2	0	-5	-1	-4	5
limonene	0	0	0	0	0	0	0	14	-7	0	0	0	0	-3	0	0	1	0	3	1	0	-4	1	-9	-14
Geranyl acetate	0	0	0	0	0	3	3	0	0	0	0	0	0	-5	0	0	3	1	-1	1	1	-18	0	-3	-19
(+)-fenchone	0	0	0	0	0	-1	4	1	6	0	0	0	0	1	0	0	-1	-6	0	-5	-1	-15	5	4	-5
Camphor	0	0	0	0	0	0	0	7	-4	0	0	0	0	8	0	0	2	-1	1	1	1	-12	22	51	26
2-heptanone	0	0	0	0	0	2	4	25	1	0	0	0	0	-12	0	0	0	4	-1	0	0	1	2	1	5
2-pentanone	0	0	0	0	0	7	1	3	-15	0	0	0	0	-1	0	0	-1	0	0	0	1	-12	10	1	15
2-hexanone	0	0	0	0	0	-1	3	4	-4	0	0	0	0	1	0	0	1	-3	0	-1	0	-1	-2	-8	2
benzaldehyde	0	0	0	0	0	-4	0	5	0	0	0	0	0	0	0	0	-2	-5	8	0	0	16	5	-20	7
acetophenone	0	0	0	0	0	2	2	7	-4	0	0	0	0	3	0	0	-1	6	-2	4	-1	-2	0	-9	4
2-methylphenol	0	0	0	0	0	-1	0	5	0	0	0	0	0	0	0	0	1	1	-1	2	1	5	-1	-16	39
ethyl benzene	0	0	0	0	0	-5	3	4	-3	0	0	0	0	0	0	0	-1	-1	2	2	-1	-2	8	-11	12
styrene	0	0	0	0	0	2	-1	3	-3	0	0	0	0	0	0	0	-1	0	-4	7	-1	26	1	-11	11
2,6-dimethylpyrazine	0	0	0	0	0	0	0	4	-9	0	0	0	0	0	0	0	1	0	1	0	1	-6	0	-13	33
2-acetylthiazole	0	0	0	0	0	0	0	2	-4	0	0	0	0	2	0	0	0	1	2	1	-6	-22	-3	-8	-12
4,5-dimethylthiazole	0	0	0	0	0	0	1	0	11	0	0	0	0	0	0	0	0	0	0	5	2	5	3	-6	13
1-butanol	0	0	0	0	0	1	3	1	-7	0	0	0	0	0	0	0	0	4	0	-1	-2	3	-1	-2	7
1-pentanol	0	0	0	0	0	0	-1	2	-2	0	0	0	0	0	0	0	0	4	5	0	0	-19	0	-14	-3
1-hexanol	0	0	0	0	0	0	-2	1	-10	0	0	0	0	0	0	0	-1	-2	0	0	3	-11	4	-1	-11
1-hexen-3-ol	0	0	0	0	0	0	0	1	-1	0	0	0	0	0	0	0	-1	4	2	2	3	-15	-7	14	-8
1-octen-3-ol	0	0	0	0	0	2	2	-1	-11	0	0	0	0	0	0	0	1	-1	0	0	1	-12	4	14	0
methyl acetate	0	0	0	0	0	0	2	5	-5	0	0	0	0	0	0	0	0	3	1	-1	0	-6	-9	-10	10
butyl acetate	0	0	0	0	0	0	0	3	-1	0	0	0	0	0	0	0	2	2	0	6	1	-6	-4	-2	2
methyl butylate	0	0	0	0	0	0	0	-1	6	0	0	0	0	0	0	0	-1	0	-6	3	1	-11	-6	27	2
ethyl-hexanoate	0	0	0	0	0	0	0	3	9	0	0	0	0	0	0	0	-1	4	-2	-1	1	-13	-12	26	-6
butanal	0	0	0	0	0	-1	2	-3	14	0	0	0	0	0	0	0	0	-4	0	4	-1	-6	-10	15	-2
pentanal	0	0	0	0	0	0	0	-3	3	0	0	0	0	0	0	0	0	4	4	4	0	3	0	-6	7
hexanal	0	0	0	0	0	0	0	-2	-1	0	0	0	0	0	0	0	1	-3	0	-4	0	11	0	15	7
heptanal	0	0	0	0	0	-1	1	0	-1	0	0	0	0	0	0	0	1	-2	0	-1	-1	97	0	109	44
octanal	0	0	0	0	0	0	-1	1	6	0	0	0	0	0	0	0	1	-3	5	1	2	64	0	96	42
nonanal	0	0	0	0	0	0	-1	1	3	0	0	0	0	0	0	0	0	3	4	0	-2	-12	0	61	73
decanal	0	0	0	0	0	0	0	0	-3	0	0	0	0	3	0	0	-2	2	1	-1	1	15	0	47	0
butanoic-acid	0	0	0	0	0	0	0	-12	-3	0	0	0	0	0	0	0	2	1	3	-3	0	5	0	53	2
hexanoic-acid	0	0	0	0	0	0	0	1	-12	0	0	0	0	0	0	0	0	-3	0	-2	-1	16	0	31	-8
Valeric acid	0	0	0	0	0	0	-2	-3	0	0	0	0	0	0	0	0	-1	-1	-4	-2	0	-2	0	6	-4
	Wildtype						AalbOrcoDsRed/DsRed
Compounds	CP-1	CP-2	CP-3	CP-4	CP-5	CP-6	CP-1	CP-2	CP-3	CP-4	CP-5	CP-6
1-octen-3-ol	43	66	37	47	40	51	-1	-2	2	-2	-3	0
CO2	103	106	108	106	100	104	107	98	101	112	100	101
