# Supplementary material for: Unveiling the developmental dynamics and functional role of Odorant Receptor Co-receptor (Orco) in Aedes albopictus: A novel mechanism for regulating odorant receptor expression
Source: PLoS Negl Trop Dis. 2025 Nov 26;19(11):e0013753. doi: 10.1371/journal.pntd.0013753 (PMC12680343; doi:10.1371/journal.pntd.0013753)
Supplement: S6 Table — (XLSX) [file pntd.0013753.s008.xlsx]

## Sheet: Sheet1
Blood feeding assay									preference response index
Wildtype	Repeats	Nb	Nfb	Nt	feeding ratio(%)				Wildtype	Repeats	Nh	Nm	Nu	Nt	preference index
	1	18	14	32	56.25					1	11	2	13	26	0.69
	2	15	18	33	45.45					2	20	3	11	34	0.74
	3	16	16	32	50					3	15	0	13	28	1
	4	13	17	30	43.33					4	13	3	14	30	0.63
	5	14	18	32	43.75					5	17	2	16	35	0.79
	6	15	17	32	46.88					6	10	0	22	32	1
AalbOrcoDsRed/DsRed	Repeats	Nb	Nfb	Nt	feeding ratio(%)				AalbOrcoDsRed/DsRed	Repeats	Nh	Nm	Nu	Nt	preference index
	1	32	3	35	91.43					1	7	9	18	34	-0.13
	2	25	8	33	75.76					2	5	5	20	30	0
	3	25	10	35	71.43					3	8	11	14	33	-0.16
	4	27	4	31	87.1					4	3	5	22	30	-0.25
	5	25	7	32	78.13					5	6	12	17	35	-0.33
	6	26	5	31	83.87					6	8	15	10	33	-0.3
	feeding ratio=Nb/Nt									preference response index=(Nh–Nm)/(Nh + Nm)
	Nb:the number of blood-fed mosquitoes									Nh: the number of mosquitoes probing human hand
	Nnb:The number of mosquitoes that failed to suck blood									Nm: the number of mosquitoes probing mice
	Nt:the total number of mosquitoes									Nn:Number of unresponsive mosquitoes
										Nt:the total number of mosquitoes
